# Supplementary material for: A Mutation in DNA Polymerase α Rescues WEE1KO Sensitivity to HU
Source: Int J Mol Sci. 2021 Aug 30;22(17):9409. doi: 10.3390/ijms22179409 (PMC8430855; doi:10.3390/ijms22179409)
Supplement: Supplementary file 1 [file ijms-22-09409-s001.zip]

Archive with 1 entries (1 files):
- ijms-1312551-supplementary.pdf
